# Supplementary material for: Hypoxia Abrogates Tumor-Suppressive Activities of C/EBPδ in Pancreatic Cancer
Source: Int J Mol Sci. 2024 Aug 30;25(17):9449. doi: 10.3390/ijms25179449 (PMC11394991; doi:10.3390/ijms25179449)
Supplement: Supplementary file 1 [file ijms-25-09449-s001.zip]

Archive with 1 entries (1 files):
- ijms-3155934-supplementary.pdf
